# Supplementary material for: Impact of the COVID-19 pandemic on student’ sleep patterns, sexual activity, screen use, and food intake: A global survey
Source: PLoS One. 2022 Jan 28;17(1):e0262617. doi: 10.1371/journal.pone.0262617 (PMC8797200; doi:10.1371/journal.pone.0262617)
Supplement: S2 Table — (XLTX) [file pone.0262617.s002.xltx]

## Sheet: Passent 3
age;sex;sex_bin;country_clas;student_status;q0026_0012;sex_activity;screen_use;food_intake
30;1;1;2;0;0; ; ;
33;1;1;2;0;1; ; ;
35;1;1;2;0;1;1;0;
20;2;0;2;1;0; ; ;
25;2;0;3;0;0; ; ;
25;2;0;3;0;1; ; ;
25;2;0;2;1;0; ; ;
27;2;0;3;0;1;1;1;
28;2;0;2;0;0; ; ;
29;2;0;2;1;0; ; ;
31;2;0;2;0;0;1;0;
31;2;0;2;0;1;1;1;
36;2;0;2;0;0; ; ;
38;2;0;3;0;0; ; ;
42;2;0;2;0;0; ; ;
43;2;0;2;0;0; ; ;
45;2;0;2;0;0; ; ;
50;1; ;3;0;1;0;1;1
23;1;1;3;1;0;0;0;0
24;1;1;2;1;1;0;1;1
60;1;1;3;1;0;0;1;0
20;1;1;1;1;0;1;1;1
22;1;1;3;1;1;0;1;0
15;1;1;3;0;0;1;1;1
19;1;1;2;0;0;1;1;0
20;1;1;1;0;0;1;1;0
21;1;1;3;0;0;0;0;0
23;1;1;3;0;0;1;1;1
23;1;1;1;0;0;1;0;0
24;1;1;1;0;0;0;1;1
24;1;1;1;0;1;0;1;1
25;1;1;3;0;1;0;1;1
25;1;1;3;0;0;1;0;0
25;1;1;3;0;0;0;0;1
25;1;1;3;0;0;1;0;1
26;1;1;3;0;1;0;1;1
26;1;1;3;0;1;0;0;0
26;1;1;3;0;0;1;1;0
26;1;1;2;0;0; ; ;
27;1;1;3;0;0;0;1;0
27;1;1;3;0;0;1;0;1
27;1;1;3;0;1;0;0;0
27;1;1;3;0;0;1;1;1
27;1;1;3;0;1;1;1;1
27;1;1;1;0;1;0;1;1
27;1;1;1;0;0;1;1;1
27;1;1;1;0;0;1;1;0
27;1;1;1;0;0;0;0;0
28;1;1;3;0;0;1;1;1
28;1;1;3;0;1;0;1;1
28;1;1;2;0;1;0;1;0
28;1;1;3;0;0;0;0;0
28;1;1;3;0;0;0;0;0
28;1;1;1;0;0;1;1;1
28;1;1;1;1;0;1;1;0
28;1;1;2;1;0;1;1;1
28;1;1;3;0;1;0;1;1
29;1;1;3;0;0;1;1;0
29;1;1;2;0;0;0;0;0
29;1;1;1;0;0;0;0;0
29;1;1;1;0;1;1;1;0
29;1;1;1;0;0;1;1;1
29;1;1;1;0;0;1;1;1
30;1;1;3;0;0;1;1;0
30;1;1;3;0;0;0;0;0
30;1;1;3;0;0;0;1;0
30;1;1;3;0;0;0;0;0
30;1;1;3;0;0;1;1;1
30;1;1;1;0;0; ; ;
30;1;1;1;0;0;0;1;0
30;1;1;1;0;0;0;0;0
31;1;1;1;0;1;0;1;1
31;1;1;3;0;0; ;0;0
31;1;1;3;0;0;0;0;0
31;1;1;3;0;1;1;1;1
31;1;1;1;0;0;0;1;1
32;1;1;3;0;0;0;0;0
32;1;1;3;0;0;1;0;0
32;1;1;1;0;0;0;0;0
32;1;1;1;0;0;0;0;0
32;1;1;1;0;0;1;1;1
32;1;1;2;0;0;1;1;0
32;1;1;1;0;0;1;0;0
32;1;1;1;0;0;0;1;1
32;1;1;2;0;0;0; ;
33;1;1;1;0;1;0;1;0
33;1;1;1;0;0;0;1;1
33;1;1;1;0;0;0;1;0
34;1;1;1;0;1;1;1;1
34;1;1;3;0;0;1;1;1
34;1;1;1;1;0;1;1;1
35;1;1;3;0;0; ; ;
35;1;1;3;0;0;1;1;1
35;1;1;3;0;0;1;0;0
35;1;1;1;0;1;0;1;0
36;1;1;3;0;1;1;1;1
36;1;1;1;0;0;0;1;0
36;1;1;1;0;1;1;1;0
36;1;1;1;0;1;0;1;0
37;1;1;3;0;0;1;1;1
37;1;1;3;0;0;0;0;1
37;1;1;3;0;1;0;1;0
37;1;1;2;1;0;1;1;0
37;1;1;1;0;1;1;1;
37;1;1;1;0;0;0;0;1
37;1;1;1;0;0;0;0;0
38;1;1;1;0;1;0;1;0
38;1;1;3;0;0;0;1;1
38;1;1;3;0;1;0;1;0
38;1;1;0;0;1;0;1;1
38;1;1;3;0;0;0;1;0
39;1;1;3;0;0;0;1;1
39;1;1;1;0;0;0;1;1
39;1;1;1;0;1;1;1;1
39;1;1;3;0;1;1;1;1
40;1;1;2;0;1;0;1;1
40;1;1;1;0;0;0; ;
40;1;1;3;0;0;1;0;1
40;1;1;3;0;1;1;0;1
40;1;1;1;0;1;0;1;0
41;1;1;3;0;0;0;1;1
41;1;1;3;0;0;0;1;0
41;1;1;3;0;0;0;1;1
42;1;1;3;0;0; ; ;
43;1;1;3;0;1;0;1;1
44;1;1;1;0;0;0;1;0
45;1;1;1;0;1;0;1;1
47;1;1;3;0;0;0;0;0
47;1;1;3;0;1;0;1;0
47;1;1;1;0;0; ;0;0
47;1;1;1;0;0;0;1;0
47;1;1;1;0;1;1;1;1
47;1;1;2;0;1;0;0;1
48;1;1;3;0;0;0;1;0
49;1;1;3;0;0;1;1;0
49;1;1;1;0;1;0;1;1
50;1;1;3;0;0; ;0;0
51;1;1;3;0;0;0;0;0
51;1;1;1;0;0;0;0;0
52;1;1;2;0;1;0;1;1
54;1;1;2;0;1;0;1;1
54;1;1;2;0;1;0;1;1
54;1;1;3;0;1;0;1;1
54;1;1;3;0;0;1;1;0
54;1;1;3;0;1;0;0;0
55;1;1;1;0;0;0;0;0
56;1;1;3;0;0;0;0;0
56;1;1;3;0;0;0;0;0
56;1;1;1;0;1;1;1;1
57;1;1;3;0;0;0;1;0
59;1;1;3;0;1;1;1;1
59;1;1;3;0;1;0;1;0
59;1;1;0;0;1;0;1;0
60;1;1;1;0;0; ; ;
61;1;1;3;0;0;0;0;0
62;1;1;3;0;1;0;1;0
64;1;1;3;0;1;0;1;0
64;1;1;3;0;0;0;1;1
66;1;1;3;0;0;0;0;0
66;1;1;2;0;1;0;1;0
67;1;1;3;0;0;0;1;0
73;1;1;2;0;1;0;0;0
74;1;1;3;0;1;0;1;0
19;2;0;0;1;1;0;1;0
19;2;0;0;1;0;1;1;1
20;2;0;3;1;1;0;1;1
20;2;0;1;1;0;0;1;1
20;2;0;1;1;0;0;1;1
20;2;0;2;1;0;1;1;1
21;2;0;1;1;1;1;1;1
21;2;0;2;1;1;1;1;1
21;2;0;3;1;0;1;1;1
21;2;0;3;1;1;1;1;1
21;2;0;1;1;1;1;1;0
21;2;0;1;1;1;1;1;0
21;2;0;1;1;1;1;1;0
21;2;0;1;1;1;1;1;0
22;2;0;3;1;1;1;1;1
22;2;0;2;1;1;0;1;1
23;2;0;1;1;0;0;1;1
23;2;0;1;1;1;1;1;1
24;2;0;1;1;1;1;1;1
24;2;0;2;1;1;1;1;1
24;2;0;1;1;1;1;1;1
26;2;0;2;1;0;0;1;0
26;2;0;2;1;1;0;1;0
48;2;0;3;1;1;1;1;0
55;2;0;3;1;1;1;1;0
19;2;0;1;1;1;1;1;1
19;2;0;1;1;0;1;1;0
20;2;0;1;1;1;1;1;0
20;2;0;1;1;0;0;1;0
21;2;0;3;1;1;0;1;1
21;2;0;1;1;0;1;1;1
23;2;0;1;1;1;1;1;1
24;2;0;1;1;0;1;1;0
15;2;0;3;0;0;1;1;1
20;2;0;3;0;1;0;1;1
21;2;0;3;0;1;0;1;0
22;2;0;3;1;1;1;1;0
22;2;0;1;0;0;1;1;1
22;2;0;2;0;1;0;1;1
22;2;0;1;0;0;1;0;1
23;2;0;1;0;1;1;1;0
23;2;0;2;0;0;0;1;0
23;2;0;3;0;0;0;1;1
24;2;0;1;0;1;1;1;0
24;2;0;1;0;0;0;0;1
24;2;0;3;0;1;0;1;0
24;2;0;3;0;0;0;0;0
24;2;0;3;1;1;0;1;1
24;2;0;2;0;0;0;1;1
24;2;0;3;0;1;0;0;0
24;2;0;1;0;0;0;0;
24;2;0;2;0;0;1;1;0
24;2;0;1;0;0;1;1;1
25;2;0;3;0;1;1;1;1
25;2;0;1;0;0;0;0;0
25;2;0;1;0;1;0;1;0
25;2;0;3;0;1;0;1;1
25;2;0;3;0;0;0;0;0
25;2;0;1;0;1;0;1;0
25;2;0;1;0;1;0;1;0
25;2;0;2;0;1;1;1;1
26;2;0;2;0;1;0;1;0
26;2;0;2;0;1;0;1;0
26;2;0;1;0;0;0;0;0
26;2;0;1;0;1;0;1;1
26;2;0;1;0;0;0;1;0
26;2;0;2;0;1;1;1;1
27;2;0;3;0;0;0;0;1
27;2;0;3;0;0;1;0;1
27;2;0;3;1;1;0;1;1
27;2;0;0;0;1;0;1;0
27;2;0;2;1;1;0;1;1
27;2;0;3;0;1;0;1;1
27;2;0;1;0;0;1;1;
27;2;0;2;1;1;1;1;0
27;2;0;1;0;0;1;1;1
28;2;0;3;0;0;0;1;0
28;2;0;3;0;1;0;1;1
28;2;0;2;0;0;0;1;0
28;2;0;1;0;0;1;1;0
29;2;0;2;0;0;0;1;1
29;2;0;0;0;1;1;1;1
29;2;0;1;0;0;1;0;1
29;2;0;3;1;1;0;1;1
30;2;0;3;0;0;0;1;0
30;2;0;3;0;0;1;0;0
30;2;0;3;0;0;1;0;0
30;2;0;3;0;0;1;0;0
30;2;0;0;0;1;0;1;1
30;2;0;1;0;0;0;1;1
30;2;0;1;0;0;0;1;1
30;2;0;1;0;0;0;1;0
30;2;0;2;0;1;0;0;0
30;2;0;1;1;0;0;1;1
30;2;0;3;1;0;0;1;0
30;2;0;2;0;1;0;1;0
31;2;0;2;0;0;1;1;1
32;2;0;3;0;0;0;1;1
32;2;0;2;0;1;1;1;1
32;2;0;1;0;0;0;1;0
32;2;0;1;0;0;0;0;0
32;2;0;3;0;0;0;1;1
32;2;0;2;0;1;0;1;1
33;2;0;3;0;0;1;1;
33;2;0;1;0;1;0;0;0
33;2;0;1;0;0;0;0;0
33;2;0;3;0;1;0;1;1
33;2;0;1;0;0;0;1;1
34;2;0;3;0;1;0;1;1
34;2;0;0;0;0;0;1;1
34;2;0;2;0;0;1;1;1
34;2;0;1;0;1;0; ;
35;2;0;3;0;0;0;0;0
35;2;0;3;0;0;1;1;1
35;2;0;3;0;0;0;1;1
35;2;0;3;0;0;0;0;0
35;2;0;2;0;0;1;1;0
35;2;0;2;0;0;0;1;1
36;2;0;3;0;1;0;1;0
36;2;0;3;0;1;0;1;0
36;2;0;1;0;1;1;1;0
36;2;0;1;0;0;1;0;1
36;2;0;3;0;0;0;0;0
36;2;0;3;0;1;0;1;0
36;2;0;3;0;1;0;1;1
36;2;0;1;0;0;0;0;
36;2;0;2;0;0;0;1;0
37;2;0;1;0;0;1;1;0
37;2;0;3;0;1;0;1;0
37;2;0;3;0;1;0;0;1
37;2;0;1;0;0;1;1;1
38;2;0;3;0;0;0;1;0
38;2;0;3;0;1;0;1;0
38;2;0;3;0;1;0;1;0
38;2;0;3;0;1;0;1;1
38;2;0;0;0;0;0;0;0
38;2;0;2;0;1;0;1;1
38;2;0;1;0;1;1;1;1
38;2;0;1;0;1;0;1;1
38;2;0;1;0;1;1;1;1
38;2;0;2;0;0;0;1;1
38;2;0;3;0;1;0;1;1
38;2;0;2;0;0;0;1;1
39;2;0;0;0;1;0;1;1
39;2;0;3;0;0;0;1;0
39;2;0;1;0;1;1;1;0
39;2;0;1;0;1;0;1;1
39;2;0;1;0;0;0;0;0
39;2;0;2;0;1;0;1;1
40;2;0;2;0;1;0;1;1
40;2;0;3;0;0;1;0;0
40;2;0;3;0;0;1;1;1
40;2;0;3;0;1;1;1;0
41;2;0;1;0;1;0;1;0
41;2;0;2;0;1;0;1;1
41;2;0;3;0;0;0;1;0
41;2;0;3;0;1;0;1;1
41;2;0;1;0;1;0;0;0
42;2;0;2;0;1;0;1;1
42;2;0;3;1;1;0;1;1
42;2;0;3;0;1;0;1;1
42;2;0;1;0;0;1;1;1
42;2;0;2;0;0;0;1;0
42;2;0;2;0;0;0;1;1
43;2;0;3;0;1;0;1;1
43;2;0;3;0;1;0;1;1
43;2;0;3;0;0;0;0;0
43;2;0;3;0;1;0;1;1
44;2;0;3;0;1;0;1;0
44;2;0;3;0;1;0;1;1
44;2;0;3;0;1;0;1;0
44;2;0;2;0;1;0;1;1
45;2;0;3;0;1;0;1;1
45;2;0;3;0;0;1;1;0
45;2;0;1;0;0;0;0;
46;2;0;3;0;0;0;1;1
46;2;0;3;0;1;0;1;1
46;2;0;3;0;0;0;1;0
46;2;0;3;0;1;1;0;0
46;2;0;3;0;1;0;1;1
46;2;0;3;0;0;1;1;1
47;2;0;3;0;0;0;0;0
47;2;0;3;0;0;0;1;0
47;2;0;1;0;0;0;1;1
47;2;0;3;0;0;0;0;1
47;2;0;1;0;1;0;1;1
47;2;0;3;0;0;0;1;1
47;2;0;3;0;0;0;1;1
47;2;0;2;0;1;1;1;1
48;2;0;3;0;1;0;1;1
48;2;0;3;0;1;0;1;0
48;2;0;1;0;0;1;1;1
49;2;0;1;0;0;1;1;1
50;2;0;3;0;0;1;1;1
50;2;0;3;0;0;0;1;0
50;2;0;1;0;1;0;1;1
50;2;0;3;0;1;0;1;1
50;2;0;2;0;1;0;0;0
51;2;0;2;0;1;0;0;0
51;2;0;2;0;1;1;1;1
52;2;0;1;0;1;1;1;1
52;2;0;3;0;0;0;1;1
53;2;0;2;0;1;0;0;0
53;2;0;2;0;0;0;1;0
54;2;0;1;0;0;0;1;0
54;2;0;3;0;0;0;1;0
54;2;0;3;0;1;0;1;1
55;2;0;1;0;1;0;1;1
55;2;0;3;0;0;0;0;0
55;2;0;3;0;0;0;1;0
55;2;0;3;0;1;0;0;0
55;2;0;2;0;0;0;1;0
56;2;0;3;0;1;1;1;1
56;2;0;1;0;0;0;1;1
57;2;0;3;0;0;0;1;1
57;2;0;1;0;1;0;0;0
58;2;0;3;0;0;0;1;0
58;2;0;3;0;1;0;0;0
58;2;0;3;0;1;0;1;1
58;2;0;2;0;1;1;1;0
60;2;0;2;0;1;1;1;0
60;2;0;2;0;1;1;1;0
61;2;0;3;0;1;0;1;1
62;2;0;3;0;0;0;0;1
62;2;0;1;0;0;0;0;0
62;2;0;2;0;1;0;1;0
63;2;0;2;0;1;0;1;1
64;2;0;3;0;0;1;1;0
64;2;0;2;0;0;0;1;0
64;2;0;2;0;0;1;1;0
66;2;0;1;0;0;0;0;0
66;2;0;2;0;1;0;0;
66;2;0;3;0;1;0;0;0
67;2;0;3;0;1;0;1;0
67;2;0;3;0;1;1;1;0
67;2;0;3;0;1;0;1;1
68;2;0;1;0;0;0;1;0
69;2;0;3;0;1;1;0;1
70;2;0;1;0;0;1;1;1
70;2;0;1;0;1;1;1;1
71;2;0;2;0;0;0;0;0
20;4; ;2;0;1;1;1;0
20;1;1;3;1;0;1;1;1
21;1;1;3;1;0;0;0;0
21;1;1;2;1;1;0;1;0
22;1;1;2;1;1;0;1;0
22;1;1;3;1;0;1;1;0
23;1;1;1;1;0;1;1;1
24;1;1;1;1;1;1;1;0
24;1;1;3;1;0;1;0;1
25;1;1;3;1;1;1;1;1
19;1;1;3;1;1;1;1;0
19;1;1;1;1;0;0;1;
19;1;1;2;1;0;0;1;0
20;1;1;1;1;0;1;1;1
21;1;1;3;1;1;1;1;0
22;1;1;1;1;1;0;1;1
17;1;1;3;1;0;0;1;
18;1;1;1;0;1;1;1;0
18;1;1;3;0;0;0;0;0
19;1;1;1;0;0;1;1;0
20;1;1;1;1;0; ;0;0
21;1;1;3;0;1;0;0;1
22;1;1;1;0;0;0;1;1
22;1;1;3;0;0;0;0;0
22;1;1;1;0;0;0;1;0
22;1;1;2;0;1;0;1;0
22;1;1;2;0;0;0;0;0
23;1;1;1;0;1;0;1;
23;1;1;1;0;1;1;1;1
24;1;1;1;0;1;0;1;0
24;1;1;3;0;0;0;1;1
24;1;1;3;0;1;1;1;1
24;1;1;1;0;0;0;1;1
24;1;1;1;0;0;0;1;1
25;1;1;2;1;1;1;1;1
25;1;1;3;0;0;1;1;1
25;1;1;3;0;0;1;1;1
25;1;1;1;0;0;1;0;1
25;1;1;1;0;0;0;1;1
25;1;1;2;0;0;0;0;0
26;1;1;3;0;1;1;1;1
26;1;1;3;0;0;0;0;0
26;1;1;2;0;1;0;1;0
27;1;1;3;0;0;0;0;0
27;1;1;1;1;0;1;1;1
28;1;1;3;0;1;0;0;0
28;1;1;3;0;1;0;0;0
28;1;1;3;0;0;0;1;1
28;1;1;3;0;1;0;0;0
28;1;1;3;0;0;0;0;0
28;1;1;3;0;0;0;0;0
28;1;1;0;0;0;0;1;1
28;1;1;2;0;0;1;1;1
28;1;1;1;0;0;0;1;1
28;1;1;1;0;1;0;0;0
28;1;1;1;0;1;0;1;0
29;1;1;3;0;0;0;0;0
29;1;1;1;0;0;0;0;0
29;1;1;3;0;1;1;1;1
29;1;1;3;0;0;1;1;1
29;1;1;1;0;0;1;1;1
29;1;1;1;0;1;0;1;1
29;1;1;2;0;0;0;1;1
29;1;1;2;0;0;1;1;1
30;1;1;2;0;0;0;1;0
30;1;1;3;0;1;0;0;0
30;1;1;3;0;0;0;1;0
30;1;1;3;0;0;0;1;0
30;1;1;1;0;0;0;0;0
30;1;1;1;0;1;1;1;0
30;1;1;1;0;0;0;0;0
30;1;1;1;1;1;0;1;0
30;1;1;1;0;0;1;1;1
30;1;1;1;0;1;0;1;1
31;1;1;3;0;1;0;0;0
31;1;1;1;0;0;1;1;
31;1;1;1;0;0;1;1;0
31;1;1;2;0;0;0;1;0
31;1;1;2;0;0;0;1;0
32;1;1;3;0;0;0;1;1
32;1;1;1;0;1;0;1;1
32;1;1;3;0;0;0;1;1
33;1;1;3;0;0;0;1;1
33;1;1;3;0;0;1;1;1
33;1;1;3;1;0;0;1;1
33;1;1;1;0;0;0;1;1
33;1;1;1;0;0;0;1;1
33;1;1;1;0;0;0;1;1
34;1;1;3;0;0;0;1;1
34;1;1;1;0;0;0;0;0
34;1;1;1;0;0;1;1;1
34;1;1;1;0;0;0;1;1
34;1;1;1;0;0;0;1;0
34;1;1;1;0;0;0;0;0
35;1;1;3;0;0;1;1;1
35;1;1;3;0;1;0;1;1
35;1;1;3;0;1;1;1;1
35;1;1;1;0;1; ; ;
35;1;1;2;0;0;0;1;1
35;1;1;3;0;0;0;0;1
35;1;1;3;0;0;0;0;0
35;1;1;1;0;0;1;1;1
35;1;1;1;0;0;0;0;0
35;1;1;1;0;0;1;0;0
35;1;1;1;0;0;0;0;1
36;1;1;1;1;1;0;1;0
36;1;1;1;0;1;0;0;0
36;1;1;1;0;0;1;1;0
36;1;1;1;0;0;1;1;1
37;1;1;1;0;0;0;1;0
37;1;1;1;0;0;0;1;0
38;1;1;3;0;0;0;1;0
38;1;1;3;0;0;0;1;0
38;1;1;3;0;0;0;1;0
38;1;1;3;0;1;0;1;0
38;1;1;2;0;1;0;1;0
38;1;1;2;0;1;1;1;1
38;1;1;2;0;1;0;1;1
38;1;1;3;0;0;1;1;1
39;1;1;3;0;1;0;1;0
39;1;1;3;0;1;0;1;0
39;1;1;2;0;1;0;1;0
40;1;1;0;0;1;0;1;0
40;1;1;3;0;0;1;1;0
40;1;1;3;0;0;0;1;0
40;1;1;3;0;0;0;1;1
40;1;1;1;0;0;1;1;0
40;1;1;1;0;0;0;1;0
40;1;1;1;0;0;0;1;1
40;1;1;2;0;0;0;1;0
40;1;1;1;1;0;0;1;0
41;1;1;3;0;1;1;1;0
41;1;1;3;0;1;0;1;1
41;1;1;3;0;0;0;0;1
41;1;1;3;0;1;1;1;0
41;1;1;3;0;0;0;0;0
42;1;1;3;0;0;1;0;1
42;1;1;3;0;0;0;1;1
42;1;1;1;0;0;0;0;0
42;1;1;1;0;1;0;0;0
42;1;1;1;0;0;0;1;1
42;1;1;1;0;0;0;0;0
42;1;1;1;0;0;0;1;1
42;1;1;3;0;0;0;1;0
43;1;1;3;0;1;0;1;0
43;1;1;1;0;0;0;1;1
43;1;1;1;0;0;1;1;1
43;1;1;1;0;0;0;1;1
44;1;1;3;0;0;0;1;0
44;1;1;3;0;0;0;1;1
44;1;1;1;0;0;1;1;1
44;1;1;2;0;0;0;1;1
45;1;1;1;0;1;1;1;0
45;1;1;3;0;0;0;1;0
45;1;1;3;0;0;0;1;0
45;1;1;3;0;0;0;1;1
46;1;1;1;0;0;0;1;0
46;1;1;3;0;1;0;1;0
46;1;1;1;0;0;0;1;1
48;1;1;3;0;0;0;0;0
49;1;1;3;0;1;0;1;1
50;1;1;3;0;1;0;1;0
50;1;1;1;0;0;0;0;0
50;1;1;1;0;1;0;1;0
51;1;1;3;0;0;0;1;1
51;1;1;3;0;0;0;0;0
51;1;1;1;0;1;0;1;0
51;1;1;2;0;0;0;1;1
52;1;1;3;0;1;0;1;1
52;1;1;2;0;0;0;1;1
53;1;1;3;0;0;1;1;0
54;1;1;1;0;0;1;1;1
55;1;1;3;0;0;0;1;0
55;1;1;1;0;0;0;0;1
56;1;1;3;0;1;1;1;0
56;1;1;3;0;1;0;0;0
56;1;1;1;0;0;0;1;0
56;1;1;1;0;0;0;1;0
57;1;1;1;0;1;0;1;1
58;1;1;3;0;0;0;0;0
59;1;1;1;0;1;0;1;1
60;1;1;3;0;1;0;1;0
61;1;1;3;0;1;1;1;1
61;1;1;2;0;0;0;1;0
62;1;1;1;0;1;0;0;1
64;1;1;3;0;0;0;0;0
65;1;1;3;0;1;1;0;1
67;1;1;3;0;1;0;1;1
69;1;1;3;0;0;0;1;0
69;1;1;3;0;1;0;1;1
73;1;1;3;0;0;0;1;0
73;1;1;1;0;0;0;0;0
73;1;1;3;0;0;0;0;0
74;1;1;2;0;0;0;0;1
18;2;0;0;1;1;1;1;0
19;2;0;2;1;1;0;0;0
20;2;0;2;1;1;1;1;1
20;2;0;2;1;1;0;1;0
21;2;0;3;1;1;0;1;1
21;2;0;1;1;1;1;1;1
21;2;0;2;1;1;1;1;0
21;2;0;3;1;0;1;1;1
21;2;0;1;1;1;1;1;1
21;2;0;1;1;1;1;1;1
21;2;0;2;1;0;0;1;1
21;2;0;2;1;1;0;1;1
22;2;0;1;1;1;0;1;1
22;2;0;3;1;0;1;1;0
22;2;0;2;1;1;0;1;1
22;2;0;2;1;1;1;1;1
22;2;0;2;1;1;1;1;0
22;2;0;1;1;1;1;1;1
23;2;0;2;1;1;1;1;0
23;2;0;1;1;1;0;1;1
23;2;0;1;1;1;0;0;0
24;2;0;0;1;1;1;1;0
24;2;0;1;1;0;1;1;1
24;2;0;3;1;0;1;0;0
24;2;0;3;1;0; ; ;
26;2;0;1;1;0;1;1;0
27;2;0;2;1;0;1;1;0
27;2;0;1;1;0;0;1;1
32;2;0;2;1;1;0;1;1
35;2;0;1;1;1;0;1;0
43;2;0;3;1;0;0;1;0
51;2;0;3;1;1;0;1;1
18;2;0;1;1;1;1;1;0
19;2;0;2;1;1;1;1;0
19;2;0;2;1;1;1;1;1
19;2;0;3;1;1; ; ;
19;2;0;1;1;1;1;1;1
19;2;0;3;1;1;0;1;1
19;2;0;2;1;1;1;1;1
20;2;0;3;1;1;1;1;1
20;2;0;2;1;1;1;1;1
20;2;0;1;1;0;1;1;0
20;2;0;3;1;1;0;1;1
20;2;0;2;1;0;0;1;1
21;2;0;3;1;1;1;1;0
21;2;0;2;1;0;0;1;0
21;2;0;1;1;1;0;1;0
21;2;0;3;1;0;0;0;0
21;2;0;2;1;0;1;1;0
21;2;0;1;1;0;0;0;0
21;2;0;1;1;0;0;1;1
21;2;0;2;1;0;0;1;0
21;2;0;2;1;0;0;1;0
22;2;0;1;1;1;1;1;1
22;2;0;1;1;0;1;1;1
23;2;0;1;1;1;0;1;1
23;2;0;3;1;1;0;1;1
23;2;0;3;1;1;1;1;
23;2;0;1;1;0;0;0;0
23;2;0;1;1;0;0;1;0
28;2;0;2;1;1;1;1;1
28;2;0;3;1;0;0;1;0
46;2;0;3;1;0;0;1;0
21;2;0;1;1;0;1;1;0
22;2;0;3;0;0;1;1;0
22;2;0;1;1;0;1;1;0
23;2;0;2;0;1;1;1;1
23;2;0;1;0;0;1;1;1
23;2;0;2;0;0;0;1;1
24;2;0;3;1;1;0;1;0
24;2;0;1;0;1;0;1;0
24;2;0;1;0;0;0;1;1
24;2;0;3;0;1;0;1;0
24;2;0;1;0;0;1;1;0
25;2;0;3;0;1;1;1;1
25;2;0;3;0;1;0;1;1
25;2;0;3;0;0;0;1;0
25;2;0;2;1;0;0;1;0
25;2;0;1;0;0;0; ;
25;2;0;1;0;1;1;1;1
25;2;0;1;0;1;1;1;1
25;2;0;1;0;0;0;1;0
26;2;0;1;0;1;0;0;0
26;2;0;3;0;1;0;1;0
26;2;0;2;0;1;0;1;0
26;2;0;1;0;0;0;0;0
26;2;0;1;0;0;0;0;0
26;2;0;1;0;0;0;1;1
26;2;0;1;1;0;0;0;1
26;2;0;1;0;0;1;1;0
26;2;0;0;0;0;0;0;0
26;2;0;2;0;0;0;1;1
26;2;0;3;1;0;0;0;0
26;2;0;2;0;0;0;1;1
27;2;0;1;1;1;0;1;0
27;2;0;1;0;1;1;1;1
27;2;0;3;1;1;0;1;1
27;2;0;3;0;0;0;0;0
27;2;0;3;0;1;0;1;0
27;2;0;2;0;0;0;1;0
27;2;0;2;0;0;1;1;1
27;2;0;2;0;0;0;1;1
27;2;0;2;0;0;0;1;0
27;2;0;1;0;0;0;0;0
27;2;0;1;0;1;1;1;1
28;2;0;3;0;1;0;1;0
28;2;0;3;0;0;0;1;1
28;2;0;3;0;1;0;0;0
28;2;0;3;0;1;0;1;0
28;2;0;2;0;1;0;1;0
28;2;0;1;0;0;0;0;1
28;2;0;2;0;0;1;1;0
28;2;0;3;0;0;0;1;1
28;2;0;1;0;0;0;1;1
28;2;0;1;0;0;0;1;1
28;2;0;3;0;1;0;1;0
29;2;0;3;0;1;0;1;1
29;2;0;3;0;1;0;1;0
29;2;0;3;0;0;0;1;1
29;2;0;2;0;1;0;1;1
29;2;0;2;0;0;0; ;
29;2;0;2;0;1;1;1;0
29;2;0;3;0;1;0;1;1
29;2;0;3;1;0;0;1;1
29;2;0;3;0;0;1;1;1
29;2;0;1;0;0;0;1;
29;2;0;1;0;1;0;1;0
30;2;0;3;0;0;0;0;0
30;2;0;3;0;0;0;0;
30;2;0;0;0;0;0;0;0
30;2;0;1;0;0;0;1;1
30;2;0;1;0;0;1;0;1
30;2;0;2;0;1;1;1;1
30;2;0;1;0;0;0;1;1
30;2;0;3;0;1;1;1;1
31;2;0;2;0;1;0;1;1
31;2;0;3;0;1;0;1;0
31;2;0;3;0;0;1;0;1
31;2;0;0;0;0;0;1;1
31;2;0;1;0;0;1;1;
31;2;0;1;0;0;0;1;1
31;2;0;1;0;0;0;1;1
31;2;0;2;0;0;0;0;1
32;2;0;2;0;1;0;1;1
32;2;0;3;0;1;0;0;0
32;2;0;1;0;1;0;1;1
32;2;0;3;0;0;0;0;0
32;2;0;0;0;0;1;1;0
32;2;0;2;0;1;1;0;0
32;2;0;3;0;1;0;0;0
32;2;0;1;0;0;0;0;
32;2;0;1;0;0;1;1;1
32;2;0;1;0;0;0;1;0
32;2;0;1;0;0;1;1;1
33;2;0;1;0;0;0;1;1
33;2;0;2;0;1;0;1;0
33;2;0;3;0;1;0;1;1
33;2;0;3;0;1;1;0;0
33;2;0;3;0;0;0;1;0
33;2;0;1;0;0;0;0;1
33;2;0;1;0;0;0;1;1
33;2;0;2;0;0;0;1;0
33;2;0;1;0;1;0;1;1
33;2;0;1;0;0;0;0;0
33;2;0;2;0;1;0;1;1
34;2;0;3;0;1;0;0;0
34;2;0;3;0;0;0;0;0
34;2;0;3;0;0;0;1;1
34;2;0;3;0;0;0;1;1
34;2;0;3;0;0;0;1;1
34;2;0;1;0;1;1;1;1
34;2;0;1;0;0; ;1;1
34;2;0;1;0;0;0;1;0
34;2;0;1;0;0;0;1;0
34;2;0;1;0;0;1;1;0
34;2;0;3;0;1;0;1;0
35;2;0;1;0;1;1;1;1
35;2;0;3;0;1;0;1;0
35;2;0;3;0;0;1;1;1
35;2;0;3;0;0;1;1;1
35;2;0;3;0;1;0;0;0
35;2;0;3;1;1;0;0;1
35;2;0;3;0;1;0;0;0
35;2;0;3;0;1;1;1;1
35;2;0;1;0;0;0;0;0
35;2;0;1;0;1;0;1;1
35;2;0;1;0;0;1;1;1
35;2;0;1;0;0;0;1;0
35;2;0;2;0;1;0;1;1
35;2;0;3;0;1;0;1;0
35;2;0;3;0;0;0;1;1
36;2;0;3;0;0;1;1;0
36;2;0;3;0;0;0;1;0
36;2;0;1;0;0;0;1;1
36;2;0;2;0;0;0;1;1
36;2;0;3;0;1;0;1;1
36;2;0;3;0;0;0;0;1
37;2;0;3;1;1;1;1;0
37;2;0;3;1;0;1;1;0
37;2;0;2;0;0;0;1;1
37;2;0;3;0;0;0;1;0
37;2;0;3;0;0;0;0;
37;2;0;3;0;0; ; ;
37;2;0;0;0;1;1;1;1
37;2;0;2;0;0;0;1;1
37;2;0;2;0;0;1;1;0
37;2;0;1;0;0;0;0;0
37;2;0;2;0;0;0;1;
37;2;0;2;0;0;0;1;0
38;2;0;3;0;1;1;1;1
38;2;0;3;0;1;0;1;1
38;2;0;3;0;1;0;1;1
38;2;0;2;0;1;1;1;0
38;2;0;1;0;1;0;1;1
38;2;0;3;0;1;0;1;1
38;2;0;2;0;0;0;1;1
38;2;0;1;0;0;1;1;
38;2;0;1;0;1;1;1;1
38;2;0;2;0;1;0;1;0
38;2;0;2;0;1;1;1;1
38;2;0;2;0;0;0;1;1
39;2;0;3;0;0;0;1;1
39;2;0;2;0;1;0;1;1
39;2;0;3;0;1;0;1;0
39;2;0;1;0;1;1;1;1
39;2;0;1;0;0;0;1;1
39;2;0;3;0;0;0;0;0
39;2;0;1;0;0;0;1;1
39;2;0;3;0;1;0;1;1
40;2;0;1;0;1;0;1;0
40;2;0;3;0;0;1;1;1
40;2;0;2;0;1;0;1;0
40;2;0;2;0;0;0;1;0
40;2;0;3;0;0;0;1;0
40;2;0;3;0;0;0;0;0
40;2;0;1;0;0;0;1;1
40;2;0;1;0;0;0;1;1
40;2;0;1;0;0;1;1;
40;2;0;1;0;0;0;0;0
40;2;0;1;0;0;0;1;1
40;2;0;1;0;0;0;1;1
40;2;0;1;0;0;0;1;0
40;2;0;2;0;0;1;1;0
40;2;0;1;0;0;0;1;1
40;2;0;1;0;1;0;1;1
40;2;0;1;0;1;0;1;1
40;2;0;2;0;0;1;0;0
41;2;0;3;0;1;0;1;1
41;2;0;3;0;0;0;1;1
41;2;0;0;0;1;0;0;0
41;2;0;1;0;0;0; ;
41;2;0;1;0;1;0;1;1
41;2;0;2;0;0;0;1;0
41;2;0;2;1;1;0;1;1
41;2;0;1;0;0;0;0;0
41;2;0;1;0;1;0;1;1
41;2;0;3;0;1;0;1;0
41;2;0;2;0;0;0;1;1
42;2;0;3;0;1;0;1;1
42;2;0;3;0;1;0;1;1
42;2;0;1;0;0;1;1;1
42;2;0;1;0;0;0;0;0
42;2;0;2;0;0;0;1;0
42;2;0;2;0;0;0;0;1
42;2;0;2;0;0;0;0;0
43;2;0;3;0;0;1;0;0
43;2;0;3;0;1;0;1;0
43;2;0;3;0;0;0;1;0
43;2;0;3;0;0;0;1;1
43;2;0;3;0;1;0;0;0
43;2;0;1;0;0;0;1;1
43;2;0;2;0;1;0;1;1
43;2;0;1;0;0;0;1;0
43;2;0;3;0;0;0;1;0
43;2;0;2;0;0;0;1;0
44;2;0;3;0;0;1;1;1
44;2;0;1;0;0;0;0;0
44;2;0;1;0;0;0;1;1
44;2;0;3;0;1;0;1;0
44;2;0;2;0;0;0;1;0
44;2;0;2;0;0;0;1;0
45;2;0;3;0;1;0;1;0
45;2;0;3;0;0;0;1;0
45;2;0;3;0;1;0;0;1
45;2;0;0;0;0;0;0;0
45;2;0;2;0;1;1;1;0
45;2;0;3;0;1;0;1;0
45;2;0;3;0;0;1;1;0
45;2;0;3;0;1;0;1;1
45;2;0;3;1;0;0;0;0
45;2;0;3;0;1;0;1;1
46;2;0;3;0;1;0;1;1
46;2;0;2;0;1;0;1;0
46;2;0;1;0;1;0;1;0
46;2;0;2;0;0;0;1;0
47;2;0;3;0;1;0;0;1
47;2;0;3;0;1;0;0;0
47;2;0;3;0;1;0;1;1
47;2;0;0;0;0;1;1;0
47;2;0;3;0;1;1;1;1
47;2;0;2;0;1;0;1;1
48;2;0;3;0;1;0;1;0
48;2;0;3;0;1;0;1;1
48;2;0;3;0;0;0;1;0
48;2;0;3;0;0;0;0;1
48;2;0;2;0;0;0;1;0
48;2;0;3;0;1;0;0;0
48;2;0;1;0;0;1;0;0
48;2;0;2;0;1;0;1;1
48;2;0;2;0;0;0;1;0
48;2;0;2;0;0;0;1;1
48;2;0;2;0;1;0;1;1
49;2;0;3;1;0;1;1;0
49;2;0;2;0;0;1;1;0
49;2;0;3;0;0;1;1;0
49;2;0;3;0;0;0;0;1
49;2;0;2;0;0;1;1;1
49;2;0;2;0;0;0;0;0
49;2;0;3;0;1;0;1;1
50;2;0;2;0;1;0;1;0
50;2;0;3;0;1;0;1;1
50;2;0;3;0;1;1;1;0
50;2;0;3;0;0;0;1;1
50;2;0;1;0;0;1;1;1
50;2;0;1;0;1;0;0;1
50;2;0;1;0;0;1;0;0
50;2;0;2;0;0;1;1;1
50;2;0;2;0;1;0;1;1
51;2;0;3;0;0;0;1;1
51;2;0;3;0;1;0;0;0
51;2;0;3;0;1;0;0;1
51;2;0;1;0;1;0;1;0
51;2;0;3;0;0;0;0;1
52;2;0;2;0;1;0;1;1
52;2;0;2;0;0;1;1;1
52;2;0;3;0;0;0;1;0
52;2;0;3;0;1;0;0;
52;2;0;2;0;0;0;1;0
53;2;0;1;0;0;0;1;0
53;2;0;1;0;0;0;0;0
53;2;0;3;0;0;0;1;0
53;2;0;2;0;1;0;1;1
54;2;0;3;0;1;0;1;1
54;2;0;3;0;1;0;1;0
54;2;0;1;0;1;0;0;0
54;2;0;1;0;0;0;1;1
54;2;0;3;0;1;0;1;1
54;2;0;0;0;1;0;1;1
55;2;0;3;0;1;0;1;0
55;2;0;3;0;1;0;0;0
55;2;0;2;0;0;0;0;1
55;2;0;2;0;0;1;1;0
56;2;0;3;0;0;0;1;0
56;2;0;3;0;0;0;1;0
56;2;0;1;0;0;0;0;0
56;2;0;1;0;0;0;0;0
56;2;0;3;0;1;0;0;0
56;2;0;2;0;1;0;1;1
57;2;0;3;0;1;0;1;1
57;2;0;1;0;1;0;1;1
57;2;0;3;0;1;0;1;0
57;2;0;3;0;1;0;1;1
57;2;0;3;0;1;0;1;0
57;2;0;3;0;0;0;1;0
57;2;0;1;0;1;0;1;1
57;2;0;3;0;0;0;1;1
58;2;0;3;0;0;0;1;0
58;2;0;2;0;0;0;1;0
59;2;0;2;0;0;1;1;1
60;2;0;3;0;0;0;1;1
60;2;0;1;0;0;0;1;0
60;2;0;1;0;0; ;0;0
60;2;0;2;0;1;0;0;0
60;2;0;3;0;1;0;0;0
60;2;0;3;0;1;0;1;0
60;2;0;2;0;0;0;1;1
60;2;0;2;0;1;0;0;0
61;2;0;3;0;0;1;1;0
61;2;0;1;0;0;1;1;1
61;2;0;1;0;0;0;1;0
61;2;0;2;0;1;1;1;0
62;2;0;2;0;1;1;1;1
62;2;0;3;0;1;0;0;1
62;2;0;3;0;1;0;1;0
62;2;0;3;0;0;0;0;0
62;2;0;1;0;0;1;1;0
62;2;0;1;0;0;0;1;1
62;2;0;2;0;1;1;1;
62;2;0;2;0;1;0;1;0
63;2;0;2;0;0;1;1;0
64;2;0;3;0;1;0;1;1
64;2;0;3;0;0;0;1;0
64;2;0;2;0;0;0;0;0
65;2;0;3;0;1;1;1;1
65;2;0;2;0;0;0;1;1
65;2;0;2;0;1;1;1;1
66;2;0;3;0;0;0;1;0
66;2;0;1;0;1;1;1;1
67;2;0;2;0;1;0;1;1
67;2;0;2;0;1;1;1;
67;2;0;2;0;0;0;1;1
68;2;0;3;0;1;1;1;0
68;2;0;2;0;1;0;1;0
69;2;0;3;0;1;0;1;0
70;2;0;3;0;1;0;0;0
70;2;0;3;0;1;0;1;0
70;2;0;2;0;0;1;1;0
70;2;0;1;0;1;1;1;1
72;2;0;2;0;0;0;0;
74;2;0;2;0;1;0;1;1
74;2;0;2;0;1;0;1;0
76;2;0;2;0;1;1;1;0
79;2;0;2;0;1;0;1;1
18;4; ;1;1;0;0;1;1
34;4; ;1;0;0;0;1;0
18;1;1;1;1;0;0;1;1
19;1;1;2;1;1;0;1;1
19;1;1;2;1;0;0;0;0
21;1;1;1;1;1;0;1;0
21;1;1;2;1;1;0;0;1
22;1;1;3;1;0;1;1;0
23;1;1;1;1;0;1;1;1
25;1;1;3;1;0;0;1;1
27;1;1;3;1;1;0;1;1
19;1;1;3;1;0;0;1;0
21;1;1;3;1;0;0;1;1
22;1;1;3;1;1;0;0;0
24;1;1;1;1;0;0;1;1
18;1;1;3;1;1;1;1;0
19;1;1;3;0;0;0;0;0
21;1;1;1;0;0;1;1;1
22;1;1;1;0;1;1;1;0
24;1;1;2;0;0;1;1;0
25;1;1;1;0;1;0;1;0
25;1;1;2;0;0;1;1;1
26;1;1;3;0;1;1;1;0
26;1;1;0;0;0;0;0;0
26;1;1;1;0;0;0;1;1
28;1;1;1;0;0;1;1;1
28;1;1;1;0;0;0;1;0
29;1;1;1;0;0;0;1;0
29;1;1;3;0;0;0;1;1
29;1;1;3;0;0;0;1;0
29;1;1;1;0;0;0;1;0
30;1;1;0;0;0;0;1;0
30;1;1;3;0;0;0;1;1
30;1;1;1;0;1;0;1;0
30;1;1;1;0;0;0;1;1
30;1;1;2;0;0;0;1;0
30;1;1;2;0;0;1;1;0
30;1;1;1;0;0;1;1;
31;1;1;1;0;0;1;0;0
31;1;1;3;1;1;0;1;1
31;1;1;1;0;0;1;1;0
31;1;1;1;0;1;1;0;1
31;1;1;1;0;0;0;0;0
31;1;1;2;0;0;0;0;0
32;1;1;1;0;0;0;0;0
33;1;1;1;0;1;0;1;0
33;1;1;3;0;0;0;0;1
33;1;1;3;0;1;0;1;1
34;1;1;1;0;0;0;1;1
34;1;1;2;0;0;0;0;0
34;1;1;1;1;0;0;1;1
35;1;1;3;0;1;0;1;1
35;1;1;1;0;0;1;1;1
35;1;1;1;0;0;0;1;1
35;1;1;1;0;0;0;0;
35;1;1;2;0;0;0;1;0
36;1;1;1;0;0;0;1;1
36;1;1;2;0;0;1;0;0
37;1;1;1;0;1;0;0;0
37;1;1;2;1;0;0;1;0
38;1;1;3;0;0;0;1;0
38;1;1;3;0;0;0;1;1
38;1;1;1;0;0;0;1;1
39;1;1;3;0;0;0;1;1
40;1;1;3;0;1;0;0;1
40;1;1;3;0;0;0;1;0
40;1;1;0;0;0;0;1;0
40;1;1;3;0;1;0;0;1
40;1;1;3;0;0;0;0;0
40;1;1;1;0;0;0;1;1
41;1;1;3;0;0;0;1;0
42;1;1;3;0;0;1;1;0
42;1;1;2;0;1;0;1;0
43;1;1;3;0;0;0;1;0
43;1;1;2;0;1;0;1;1
43;1;1;1;0;0;0;1;1
43;1;1;2;0;1;0;1;0
44;1;1;0;0;1;0;1;0
44;1;1;3;0;0;0;1;1
46;1;1;3;0;1;1;0;0
46;1;1;2;0;1;0;1;0
47;1;1;3;0;1;0;0;1
47;1;1;3;0;0;0;1;1
48;1;1;3;0;1;0;1;1
48;1;1;1;0;1;1;1;1
48;1;1;3;0;0;0;1;0
49;1;1;1;0;0;0;0;0
50;1;1;3;0;0;0;0;0
50;1;1;1;0;0;1;1;1
50;1;1;2;0;0;0;1;0
51;1;1;3;0;0;1;1;1
51;1;1;3;0;0;0;1;1
52;1;1;2;0;0;1;1;0
53;1;1;1;0;0;0;0;0
54;1;1;3;0;1;1;0;1
55;1;1;3;0;0;0;0;0
55;1;1;1;0;0;0;0;1
57;1;1;3;0;0;0;1;1
57;1;1;3;0;1;1;1;0
57;1;1;1;0;0;0;1;0
58;1;1;2;0;0;0;1;0
58;1;1;2;0;1;0;1;0
61;1;1;3;0;0;0;1;1
62;1;1;3;0;0;0;1;0
62;1;1;2;0;1;0;0;0
62;1;1;2;0;0;0;0;0
63;1;1;3;0;0;0;1;0
63;1;1;3;0;1;0;1;0
63;1;1;1;0;0;0;1;0
63;1;1;3;0;1;0;1;0
63;1;1;3;0;0;0;1;0
64;1;1;3;0;1;0;0;0
64;1;1;2;0;0;0;1;0
66;1;1;3;0;1;0;1;0
66;1;1;1;0;0;0;1;0
66;1;1;2;0;0;0;1;0
66;1;1;2;0;0;0;1;0
69;1;1;2;0;1;0;1;1
69;1;1;2;0;1;0;1;0
69;1;1;2;0;0;0;1;0
70;1;1;1;0;0; ; ;
73;1;1;3;0;1;0;0;0
83;1;1;3;0;0;0;1;0
19;2;0;2;1;1;1;1;1
20;2;0;2;1;0;1;1;1
20;2;0;3;1;0; ; ;
20;2;0;2;1;1;0;0;0
20;2;0;2;1;0;1;1;0
21;2;0;2;1;1;0;1;0
21;2;0;3;1;0;1;1;0
21;2;0;3;1;0;1;1;1
21;2;0;1;1;0; ; ;
21;2;0;2;1;0;1;1;
21;2;0;2;1;1;0;1;1
21;2;0;2;1;1;1;1;0
21;2;0;2;1;0;1;1;1
21;2;0;2;1;0;0;0;1
22;2;0;1;1;1;1;1;0
22;2;0;3;1;0;0;0;0
22;2;0;3;1;1;1;1;0
22;2;0;3;1;0;1;1;0
22;2;0;2;1;0;1;1;1
22;2;0;2;1;0;0;1;1
22;2;0;2;1;1;1;1;1
23;2;0;3;1;0;1;1;0
23;2;0;1;1;0;0;0;0
24;2;0;2;1;1;0;1;0
24;2;0;1;1;0;0;1;1
24;2;0;3;1;0;1;1;1
24;2;0;2;1;1;0;1;0
24;2;0;2;1;0;1;1;1
25;2;0;2;1;1;1;1;0
25;2;0;3;1;0;1;1;0
35;2;0;3;1;0;0;0;0
37;2;0;3;1;0;1;1;1
37;2;0;3;1;1;0;1;1
40;2;0;2;1;1;0;0;1
18;2;0;3;1;0;0;1;0
18;2;0;3;1;0;0;1;1
18;2;0;3;1;1;0;1;0
19;2;0;1;1;0;1;1;0
19;2;0;1;1;0;0;0;0
20;2;0;3;1;1;1;1;1
20;2;0;3;1;0;0;1;0
20;2;0;3;1;0;1;1;1
20;2;0;2;1;0;1;1;0
21;2;0;3;1;1;0;1;1
21;2;0;1;1;0;0;0;0
22;2;0;3;1;0;0;0;0
22;2;0;1;1;0;1;1;0
23;2;0;3;1;1;0;1;0
24;2;0;3;1;1;1;1;0
26;2;0;3;1;0;1;0;0
27;2;0;2;1;1;0;1;1
20;2;0;1;0;1;1;0;1
22;2;0;3;0;1;0;1;
22;2;0;2;0;0;1;1;1
23;2;0;1;0;0;1;1;1
23;2;0;2;0;0;0;1;1
23;2;0;3;0;1;0;1;0
23;2;0;1;0;1;1;1;0
24;2;0;0;0;0;1;1;0
24;2;0;3;0;1;1;1;1
24;2;0;1;0;1;1;1;0
24;2;0;1;0;0;0;1;0
24;2;0;2;1;0;1;1;0
25;2;0;3;0;1;0;1;0
25;2;0;3;0;1;0;1;0
25;2;0;1;0;1;1;1;0
25;2;0;3;0;0;0;0;0
25;2;0;1;1;0;1;1;0
25;2;0;3;0;1;0;1;1
25;2;0;2;0;0;1;1;1
25;2;0;2;0;0;0;0;0
25;2;0;3;0;0;1;1;1
25;2;0;1;0;0;1;0;0
25;2;0;1;0;0;0;0;0
25;2;0;3;0;0;0;1;1
25;2;0;1;1;1;1;1;1
26;2;0;0;0;0;1;1;1
26;2;0;3;1;1;0;1;0
26;2;0;1;0;1;0;1;1
26;2;0;1;0;0;0;1;0
26;2;0;2;0;1;1;1;0
27;2;0;3;0;1;0;1;1
27;2;0;3;0;0;1;1;1
27;2;0;3;0;0;0;1;1
27;2;0;3;0;1;0;1;1
27;2;0;2;0;0;0;0;1
27;2;0;2;0;0;0;1;0
27;2;0;2;0;0;0;1;0
29;2;0;1;0;0;0;0;0
29;2;0;3;0;1;1;0;1
30;2;0;3;0;1;0;1;1
30;2;0;3;0;0;0;1;0
30;2;0;0;0;0;0;0;0
30;2;0;1;0;0;0;1;0
30;2;0;1;0;1;0;1;1
30;2;0;1;0;1;1;1;0
30;2;0;3;0;1;0;1;0
30;2;0;2;0;0;0;1;1
31;2;0;1;0;0;0;1;1
31;2;0;2;0;1;0;1;1
31;2;0;2;1;0;0;0;0
31;2;0;1;0;1;0;1;1
31;2;0;2;0;0;0;1;1
32;2;0;1;0;0;0;0;0
32;2;0;3;0;0;0;1;0
32;2;0;0;0;0;0;0;0
32;2;0;3;0;0;0;0;0
32;2;0;1;0;0;0;0;0
32;2;0;1;0;0;0;1;0
32;2;0;1;0;0;0;1;1
32;2;0;1;0;0;0;1;1
32;2;0;3;1;1;1;1;0
32;2;0;3;1;0;1;1;1
33;2;0;3;0;0;0;1;1
34;2;0;2;0;0;0;0;0
34;2;0;3;0;0;0;1;1
34;2;0;0;0;0;0;1;0
34;2;0;2;0;1;0;1;1
35;2;0;3;0;0;0;1;0
36;2;0;3;0;1;0;1;1
36;2;0;3;0;0;0;0;0
36;2;0;1;0;0;1;1;0
36;2;0;2;0;0;0;1;1
36;2;0;1;0;1;1;1;1
36;2;0;1;0;0;0;1;0
36;2;0;1;0;0;0;1;1
36;2;0;2;0;0;0;1;1
36;2;0;2;0;0;0;1;
37;2;0;3;0;0;0;0;0
37;2;0;1;0;0;1;1;1
37;2;0;1;0;1;1;1;1
37;2;0;3;0;0;0;1;1
37;2;0;2;0;1;0;0;1
38;2;0;3;0;0;0;1;1
38;2;0;3;0;0;0;1;1
38;2;0;1;0;0;0;0;0
38;2;0;1;0;0;0;0;0
38;2;0;3;0;0;0;0;0
38;2;0;3;1;0;0;0;1
38;2;0;2;0;0;0;0;0
39;2;0;3;0;0;1;1;1
39;2;0;0;0;1;0;0;0
39;2;0;3;0;1;0;1;0
40;2;0;3;0;0;0;0;0
40;2;0;3;0;1;0;1;0
40;2;0;2;1;0;1;0;0
40;2;0;3;1;0;1;1;0
41;2;0;3;0;1;0;1;1
41;2;0;3;0;1;0;1;
41;2;0;1;0;0;1;0;0
41;2;0;3;0;0;0;1;0
41;2;0;2;0;1;0;1;1
41;2;0;2;0;0;0;0;0
41;2;0;2;0;0;0;0;0
41;2;0;2;0;0;0;1;1
42;2;0;1;0;0;0;1;1
42;2;0;3;0;0;0;1;0
42;2;0;2;0;0;0;0;1
42;2;0;2;0;0;0;0;0
42;2;0;2;0;0;0;0;0
42;2;0;2;0;0;0;0;0
43;2;0;1;0;0;1;1;1
43;2;0;2;0;0;0;1;0
44;2;0;3;0;0;0;1;0
44;2;0;3;0;1;1;1;0
44;2;0;3;0;0;0;1;0
44;2;0;0;0;1;0;1;0
44;2;0;2;0;0;0;1;0
45;2;0;3;0;0;0;1;1
45;2;0;1;0;0;0;0;0
45;2;0;2;0;0;0;0;0
46;2;0;3;0;0;0;1;1
46;2;0;2;0;1;1;1;0
46;2;0;3;0;1;0;1;1
46;2;0;3;0;0;0;1;0
46;2;0;2;0;0;0;1;1
47;2;0;3;0;0;0;1;0
47;2;0;2;0;1;0;1;0
47;2;0;1;0;0;0;1;0
47;2;0;3;0;0;0;0;0
47;2;0;3;0;1;0;0;1
48;2;0;3;0;0;0;1;1
48;2;0;3;0;1;0;1;1
48;2;0;3;0;1;0;0;0
48;2;0;1;0;0;0;1;0
48;2;0;2;0;1;0;1;1
49;2;0;3;0;1;0;1;1
49;2;0;0;0;1;0;0;0
49;2;0;1;0;0;1;1;0
50;2;0;3;0;0;0;1;0
50;2;0;1;0;0;0;1;0
51;2;0;3;0;0;0;0;1
51;2;0;3;0;1;0;1;1
51;2;0;0;0;0;0;1;0
51;2;0;2;0;0;1;1;0
52;2;0;3;0;1;0;1;0
52;2;0;1;0;0;0;0;0
52;2;0;1;0;0;1;1;1
52;2;0;3;0;0;0;0;0
52;2;0;2;0;1;0;1;1
53;2;0;3;0;1;0;1;0
53;2;0;3;0;1;0;1;1
53;2;0;3;0;0;0;1;1
53;2;0;2;0;1;0;1;0
53;2;0;3;0;1;1;1;0
54;2;0;1;0;1;1;1;0
54;2;0;1;0;1;0;1;0
54;2;0;2;0;1;0;1;0
54;2;0;3;0;0;1;1;1
54;2;0;3;0;0;0;1;0
55;2;0;3;0;0;0;1;0
55;2;0;3;0;0;0;0;0
55;2;0;2;0;1;1;1;1
55;2;0;2;0;1;0;0;0
57;2;0;1;0;0;1;1;0
57;2;0;2;0;0;0;0;0
57;2;0;2;0;0;0;1;1
58;2;0;1;0;0;0;1;1
58;2;0;3;0;0;1;1;1
59;2;0;2;0;1;0;1;1
60;2;0;3;0;0;0;1;0
60;2;0;1;0;1;1;1;0
60;2;0;1;0;0;1;1;0
60;2;0;1;0;0;1;1;
60;2;0;2;0;0;0;1;1
60;2;0;2;0;0;1;1;0
61;2;0;2;0;0;0;1;0
61;2;0;2;0;0;0;1;0
62;2;0;2;0;1;1;1;1
63;2;0;2;0;0;1;1;0
63;2;0;2;0;1; ;0;0
63;2;0;2;0;0;0;0;0
63;2;0;2;0;1;1;1;1
63;2;0;2;0;1;0;1;0
64;2;0;2;0;0;0;1;0
64;2;0;2;0;0;1;1;
64;2;0;2;0;1;0;1;1
65;2;0;3;0;0;0;1;0
66;2;0;3;0;0;0;0;1
66;2;0;2;0;0;1;1;0
67;2;0;3;0;1;0;0;0
67;2;0;2;0;1;1;1;0
67;2;0;2;0;1;0;1;1
67;2;0;2;0;1;0;0;0
68;2;0;3;0;0;1;0;0
68;2;0;2;0;1;1;1;1
71;2;0;3;0;0;1;1;1
74;2;0;2;0;1;0;0;0
84;2;0;2;0;1;1;1;0
28;4; ;3;1;1;1;1;0
42;4; ;2;0;0;0;1;1
20;1;1;3;1;0;0;0;
21;1;1;1;1;0;1;1;0
19;1;1;3;1;0;0;0;0
20;1;1;1;1;0;1;1;1
21;1;1;3;1;0;1;1;1
21;1;1;3;1;0;1;1;0
21;1;1;3;1;0;0;0;0
21;1;1;2;1;0;1;1;0
22;1;1;3;1;0;0;0;0
19;1;1;3;0;0;0;0;0
22;1;1;1;1;0;0;1;1
23;1;1;3;0;0;1;1;0
24;1;1;3;0;0;1;1;0
25;1;1;3;0;0;0;0;0
26;1;1;1;0;0;0;0;0
27;1;1;2;0;0;0;1;0
28;1;1;1;0;0;1;1;0
30;1;1;1;0;0;0;1;1
31;1;1;3;0;0;0;1;0
32;1;1;2;0;0;0;1;1
32;1;1;0;0;0;0;0;0
32;1;1;1;0;0;1;1;1
33;1;1;3;0;0;0;0;0
34;1;1;3;0;0;0;1;1
34;1;1;1;0;0;0;0;0
34;1;1;1;0;0;1;1;1
34;1;1;3;0;0;0;0;0
34;1;1;1;0;1;0;1;1
35;1;1;1;0;0;0;0;0
35;1;1;2;0;0;0;1;0
35;1;1;3;1;0;0;1;1
36;1;1;2;0;0;0;1;1
37;1;1;1;0;1;1;1;1
38;1;1;3;0;1;0;1;0
39;1;1;1;0;0;1;1;0
40;1;1;0;0;0;0;1;0
41;1;1;2;0;0;1;1;1
42;1;1;3;0;0;0;1;0
42;1;1;1;0;0;0;1;0
43;1;1;3;0;0;0;0;0
45;1;1;3;0;1;0;0;0
47;1;1;1;0;1;0;1;1
48;1;1;3;0;0;0;1;1
48;1;1;3;0;1;0;0;1
49;1;1;3;0;0;0;0;0
49;1;1;1;0;0; ; ;
49;1;1;1;0;0;0;1;0
51;1;1;3;0;0;0;0;0
52;1;1;3;0;0;1;1;1
53;1;1;2;0;0;0;1;0
55;1;1;3;0;0;0;0;0
56;1;1;3;0;0;0;1;1
57;1;1;1;0;0;0;1;0
59;1;1;2;0;0;0;0;0
60;1;1;1;0;0;0;0;0
60;1;1;3;0;0;0;1;0
60;1;1;2;0;0;0;0;1
61;1;1;3;0;0;1;0;0
62;1;1;1;0;0;0;1;0
62;1;1;2;0;0;0;1;
64;1;1;2;0;0;0;1;0
64;1;1;2;0;0;0;1;0
80;1;1;1;0;0;1;1;
20;2;0;3;1;0;1;0;1
22;2;0;2;1;1;0;1;1
22;2;0;1;1;0;0;0;1
22;2;0;2;1;0;0;0;0
23;2;0;2;1;1;1;1;0
24;2;0;2;1;0;0;1;1
24;2;0;3;1;0;0;0;1
25;2;0;2;1;0; ; ;
26;2;0;3;1;1;0;0;0
28;2;0;3;1;0;0;1;0
28;2;0;3;1;0;0;1;0
31;2;0;2;1;0;0;1;1
37;2;0;3;1;1;1;1;0
19;2;0;1;1;1;1;1;0
21;2;0;3;1;1;0;1;1
21;2;0;2;1;1;0;1;0
26;2;0;2;1;0;0;1;1
26;2;0;2;1;0;0;0;0
26;2;0;2;1;1;1;1;0
20;2;0;1;1;0;0;0;0
21;2;0;2;0;0;0;1;0
22;2;0;2;0;0;0;0;0
22;2;0;2;0;1;0;1;0
24;2;0;2;0;0;1;1;1
24;2;0;3;0;0;0;1;1
25;2;0;1;0;0;0;1;1
25;2;0;3;0;1;0;1;0
26;2;0;3;0;1;0;0;0
26;2;0;3;0;0;0;0;0
26;2;0;1;0;0;0;0;0
26;2;0;2;0;0;1;1;0
26;2;0;1;0;0;0;0;0
27;2;0;3;0;0;0;0;0
27;2;0;3;0;0;0;1;0
27;2;0;2;0;0;1;1;1
27;2;0;2;0;0;0;1;0
27;2;0;2;1;1;1;1;1
27;2;0;2;0;0;0;0;0
28;2;0;3;0;1;0;0;0
28;2;0;1;0;0;0;0;0
28;2;0;3;0;0;0;0;0
29;2;0;3;0;0;0;1;1
29;2;0;0;0;0;0;0;1
29;2;0;3;0;0;1;0;0
29;2;0;3;0;0;0;0;0
29;2;0;2;0;0;0;0;0
29;2;0;3;0;0;1;1;1
29;2;0;2;0;0;0;0;0
29;2;0;2;0;0;0;1;1
30;2;0;3;0;0;0;1;1
30;2;0;1;1;0;0;1;1
30;2;0;1;0;0;1;1;1
31;2;0;3;0;1;0;1;0
31;2;0;2;0;0;1;1;1
31;2;0;2;0;0;1;1;0
32;2;0;3;0;0;0;0;0
32;2;0;3;0;0;0;1;1
33;2;0;3;0;1;0;1;0
33;2;0;3;0;0;0;0;0
33;2;0;3;0;0;0;0;0
33;2;0;2;0;0;0;0;0
33;2;0;2;0;0;0;0;0
34;2;0;1;0;1;0;1;1
34;2;0;3;0;1;0;1;1
34;2;0;3;0;0;0;0;0
35;2;0;3;0;0;0;1;1
35;2;0;1;0;0;0;1;1
35;2;0;3;0;0;0;1;1
35;2;0;2;0;1;0; ;
35;2;0;1;0;0;0;1;1
36;2;0;2;0;0;0;0;0
37;2;0;1;0;0;1;1;1
37;2;0;1;0;0;0;0;0
38;2;0;3;0;1;0;1;1
38;2;0;0;0;0;0;1;1
38;2;0;3;0;0;1;1;0
38;2;0;3;0;1;0;0;0
38;2;0;2;0;1;0;1;0
38;2;0;1;0;0;0;1;0
38;2;0;1;0;0;0;0;0
38;2;0;1;0;0;0;1;0
39;2;0;0;0;0;0;0;0
39;2;0;1;0;0;0;1;0
39;2;0;1;0;0;1;1;0
39;2;0;1;0;0;1;1;1
39;2;0;2;0;1;0;0;0
39;2;0;2;0;0;0;0;1
40;2;0;1;0;1;0;1;0
40;2;0;2;0;0;0;1;1
40;2;0;2;0;0;0;1;0
41;2;0;3;0;1;0;0;0
41;2;0;3;0;0;0;1;0
41;2;0;1;0;0;0;0;0
41;2;0;3;0;1;1;1;0
42;2;0;3;0;0;0;0;0
43;2;0;2;0;0;0;1;1
45;2;0;3;0;0;1;1;0
45;2;0;3;0;1;0;0;0
45;2;0;2;0;1;0;1;0
46;2;0;3;1;0;0;1;0
46;2;0;3;0;0;0;0;0
46;2;0;3;0;0;0;1;0
46;2;0;3;0;0;0;0;0
46;2;0;3;0;0;0;1;0
47;2;0;3;0;0;0;1;0
47;2;0;1;0;1;0;1;1
47;2;0;2;0;0;0;1;0
48;2;0;3;0;0;0;0;0
48;2;0;3;0;0;0;1;1
48;2;0;2;0;0;0;1;0
48;2;0;0;0;0;0;0;0
48;2;0;3;0;0;0;0;0
51;2;0;3;0;0;0;1;
51;2;0;2;0;0;0;1;1
52;2;0;3;0;1;0;0;0
53;2;0;3;0;0;0;0;1
53;2;0;3;0;0;0;0;0
54;2;0;2;0;0;0;1;0
55;2;0;3;0;0;0;1;
55;2;0;3;0;0;0;0;1
56;2;0;3;0;0;0;1;0
57;2;0;3;0;0;0;1;0
58;2;0;3;0;0;0;0;0
58;2;0;2;0;0;0;0;1
59;2;0;3;0;0;0;0;0
60;2;0;2;0;1;1;1;0
60;2;0;2;0;0;0;1;1
60;2;0;2;0;0;0;1;1
61;2;0;3;0;0;1;1;0
61;2;0;2;0;0;0;0;1
62;2;0;3;0;0;0;1;0
62;2;0;3;0;0;0;0;0
62;2;0;2;0;0;0;0;0
63;2;0;3;0;0;0;1;1
68;2;0;3;0;0;0;0;0
69;2;0;2;0;0; ;1;1
69;2;0;2;0;0;0;1;0
69;2;0;2;0;0;0;0;0
72;2;0;3;0;0;0;0;1
73;2;0;2;0;1;0;1;0
81;2;0;3;0;0;0;0;0
24;3; ;1;0;0;0;0;0
26;3; ;3;0;0;1;1;0
24;1;1;1;0;0;0;0;0
26;1;1;1;0;0;0;0;0
26;1;1;1;0;0;0;0;0
26;1;1;1;0;0;0;0;0
26;1;1;1;0;0;0;0;0
26;1;1;1;0;0;0;0;0
26;1;1;1;0;0;0;0;0
26;1;1;1;0;0;0;0;0
26;1;1;1;0;0;0;0;0
26;1;1;1;0;0;0;0;0
27;1;1;1;0;0;0;0;0
29;1;1;1;0;0;0;0;0
30;1;1;1;0;0;0;0;0
30;1;1;1;0;0;0;0;0
31;1;1;1;0;0;0;0;0
31;1;1;1;0;0;0;0;0
31;1;1;1;0;0;0;0;0
31;1;1;1;0;0;0;0;0
32;1;1;3;0;0;1;1;0
32;1;1;1;0;0;0;1;1
33;1;1;1;0;0;0;0;0
35;1;1;1;0;0;0;0;0
35;1;1;1;0;0;0;0;0
36;1;1;1;0;0;0;0;0
36;1;1;1;0;0;0;0;0
36;1;1;1;0;0;0;0;0
37;1;1;1;0;0;0;0;0
38;1;1;3;0;0;0;0;0
40;1;1;1;0;0;0;0;0
42;1;1;2;0;0;1;0;1
47;1;1;3;0;0;0;0;0
49;1;1;3;0;0;0;0;0
50;1;1;3;0;0;0;0;0
61;1;1;2;0;0;0;0;0
19;2;0;3;1;0; ; ;
19;2;0;1;1;0;0;1;1
20;2;0;3;1;0; ;0;0
22;2;0;3;1;0;0;1;0
24;2;0;2;1;1;1;1;0
22;2;0;1;1;0;0;0;0
22;2;0;1;1;0;1;1;1
19;2;0;1;0;0;1;1;0
24;2;0;3;0;0;0;0;0
26;2;0;1;0;0;0;0;0
26;2;0;1;0;0;0;0;0
26;2;0;1;0;1;1;1;
27;2;0;1;0;0;0;0;0
29;2;0;1;0;0;0;0;0
30;2;0;1;0;0;0;0;0
30;2;0;1;0;0;0;0;0
30;2;0;1;0;0;1;1;0
33;2;0;3;0;0;0;1;0
35;2;0;1;0;0;0;0;0
35;2;0;2;0;0;0;0;0
36;2;0;1;0;0;0;0;0
37;2;0;1;0;0;0;1;1
40;2;0;1;0;0;0;1;0
42;2;0;1;0;0;0;0;0
45;2;0;3;0;0;0;1;0
46;2;0;2;0;0;0;0;0
37;3; ;3;0;0;1;1;1
55;4; ;3;0;0;0;0;0
18;1;1;3;1;0; ; ;
19;1;1;2;1;0; ; ;
19;1;1;1;1;0; ; ;
20;1;1;1;1;0; ; ;
20;1;1;1;1;0; ; ;
20;1;1;1;1;0; ; ;
21;1;1;3;1;0; ; ;
21;1;1;3;1;0; ; ;
21;1;1;1;1;0; ; ;
21;1;1;2;1;0; ; ;
21;1;1;2;1;0; ; ;
21;1;1;2;1;0; ; ;
21;1;1;1;1;0; ; ;
22;1;1;3;1;0; ; ;
22;1;1;3;1;0; ; ;
22;1;1;1;1;0; ; ;
22;1;1;2;1;0; ; ;
22;1;1;2;1;0; ; ;
22;1;1;2;1;0; ; ;
22;1;1;1;1;0; ; ;
22;1;1;1;1;0; ; ;
22;1;1;1;1;0; ; ;
22;1;1;2;1;0; ; ;
22;1;1;1;1;0; ; ;
23;1;1;1;1;0; ; ;
23;1;1;2;1;0; ; ;
23;1;1;1;1;0; ; ;
24;1;1;3;1;0; ; ;
24;1;1;1;1;0; ; ;
24;1;1;1;1;0; ; ;
24;1;1;1;1;0; ; ;
24;1;1;1;1;0; ; ;
24;1;1;1;1;0; ; ;
24;1;1;1;1;0; ; ;
24;1;1;1;1;0; ; ;
24;1;1;3;1;0; ; ;
25;1;1;2;1;0; ; ;
25;1;1;3;1;0; ; ;
25;1;1;1;1;0; ; ;
26;1;1;1;1;0; ; ;
27;1;1;1;1;0; ; ;
31;1;1;1;1;0; ; ;
32;1;1;3;1;0; ; ;
32;1;1;3;1;0; ; ;
18;1;1;1;1;0; ; ;
18;1;1;1;1;0; ; ;
18;1;1;2;1;0; ; ;
18;1;1;2;1;0; ; ;
18;1;1;2;1;0; ; ;
18;1;1;2;1;0; ; ;
19;1;1;1;1;0; ; ;
19;1;1;3;1;0; ; ;
19;1;1;2;1;0; ; ;
19;1;1;1;1;0; ; ;
19;1;1;1;1;0; ; ;
20;1;1;1;1;0; ; ;
20;1;1;1;1;0; ; ;
20;1;1;1;1;0; ; ;
20;1;1;1;1;0; ; ;
20;1;1;1;1;0; ; ;
20;1;1;1;1;0; ; ;
20;1;1;1;1;0; ; ;
20;1;1;1;1;0; ; ;
20;1;1;1;1;0; ; ;
21;1;1;1;1;0; ; ;
21;1;1;1;1;0; ; ;
21;1;1;1;1;0; ; ;
21;1;1;1;1;0; ; ;
21;1;1;3;1;0; ; ;
21;1;1;1;1;0; ; ;
22;1;1;3;1;0; ; ;
22;1;1;3;1;0; ; ;
23;1;1;1;1;0; ; ;
23;1;1;2;1;0; ; ;
24;1;1;3;1;0; ; ;
24;1;1;1;1;0; ; ;
24;1;1;1;1;0; ; ;
24;1;1;2;1;0; ; ;
30;1;1;1;1;0; ; ;
31;1;1;1;1;0; ; ;
15;1;1;0;0;0; ; ;
16;1;1;2;1;0; ; ;
17;1;1;3;1;0; ; ;
17;1;1;1;1;0; ; ;
17;1;1;1;1;0; ; ;
17;1;1;2;1;0; ; ;
18;1;1;1;1;0; ; ;
18;1;1;2;0;0; ; ;
18;1;1;1;0;0; ; ;
19;1;1;3;0;0; ; ;
19;1;1;3;1;0; ; ;
20;1;1;3;0;0; ; ;
20;1;1;1;0;0; ; ;
20;1;1;2;0;0; ; ;
20;1;1;2;0;0; ; ;
20;1;1;1;1;0; ; ;
20;1;1;3;0;0; ; ;
21;1;1;3;0;0; ; ;
21;1;1;2;0;0; ; ;
21;1;1;1;0;0; ; ;
21;1;1;2;0;0; ; ;
21;1;1;1;0;0; ; ;
22;1;1;3;0;0; ; ;
23;1;1;3;0;0; ; ;
23;1;1;3;0;0; ; ;
23;1;1;3;0;0; ; ;
23;1;1;1;0;0; ; ;
23;1;1;1;0;0; ; ;
23;1;1;1;0;0; ; ;
23;1;1;1;0;0; ; ;
23;1;1;1;0;0; ; ;
23;1;1;1;0;0; ; ;
23;1;1;1;0;0; ; ;
23;1;1;1;0;0; ; ;
24;1;1;1;1;0; ; ;
24;1;1;3;0;0; ; ;
24;1;1;3;0;0; ; ;
24;1;1;1;0;0; ; ;
24;1;1;1;0;0; ; ;
24;1;1;1;0;0; ; ;
24;1;1;1;0;0; ; ;
24;1;1;2;0;0; ; ;
24;1;1;1;0;0; ; ;
24;1;1;3;0;0; ; ;
25;1;1;3;0;0; ; ;
25;1;1;2;0;0; ; ;
25;1;1;2;0;0; ; ;
25;1;1;3;0;0; ; ;
25;1;1;1;0;0; ; ;
25;1;1;1;0;0; ; ;
25;1;1;1;0;0; ; ;
25;1;1;1;0;0; ; ;
25;1;1;1;0;0; ; ;
25;1;1;1;0;0; ; ;
25;1;1;2;0;0; ; ;
25;1;1;1;0;0; ; ;
25;1;1;1;0;0; ; ;
26;1;1;0;0;0; ; ;
26;1;1;2;0;0; ; ;
26;1;1;2;0;0; ; ;
26;1;1;3;0;0; ; ;
26;1;1;1;0;0; ; ;
26;1;1;1;0;0; ; ;
26;1;1;1;0;0; ; ;
26;1;1;1;0;0; ; ;
26;1;1;1;0;0; ; ;
26;1;1;1;0;0; ; ;
26;1;1;3;1;0; ; ;
26;1;1;1;0;0; ; ;
26;1;1;3;0;0; ; ;
26;1;1;1;0;0; ; ;
26;1;1;1;0;0; ; ;
26;1;1;3;0;0; ; ;
26;1;1;2;0;0; ; ;
27;1;1;2;1;0; ; ;
27;1;1;3;0;0; ; ;
27;1;1;3;0;0; ; ;
27;1;1;3;0;1;0;0;
27;1;1;1;0;0; ; ;
27;1;1;1;0;0; ; ;
27;1;1;2;0;0; ; ;
27;1;1;2;0;0; ; ;
27;1;1;2;0;0; ; ;
27;1;1;1;0;0; ; ;
27;1;1;1;0;0; ; ;
27;1;1;1;0;0; ; ;
27;1;1;1;0;0; ; ;
27;1;1;1;0;0; ; ;
27;1;1;1;0;0; ; ;
27;1;1;1;0;0; ; ;
27;1;1;2;0;0; ; ;
27;1;1;2;0;0; ; ;
28;1;1;3;0;0; ; ;
28;1;1;1;0;0; ; ;
28;1;1;1;0;0; ; ;
28;1;1;1;0;0; ; ;
28;1;1;1;0;0; ; ;
28;1;1;1;0;0; ; ;
28;1;1;2;0;0; ; ;
28;1;1;2;0;0; ; ;
28;1;1;1;0;0; ; ;
28;1;1;1;0;0; ; ;
28;1;1;1;0;0; ; ;
28;1;1;1;0;0; ; ;
28;1;1;1;0;0; ; ;
29;1;1;1;0;0; ; ;
29;1;1;2;0;0; ; ;
29;1;1;2;1;0; ; ;
29;1;1;3;1;0; ; ;
29;1;1;3;0;0; ; ;
29;1;1;3;0;0; ; ;
29;1;1;3;0;0; ; ;
29;1;1;3;0;0; ; ;
29;1;1;1;0;0; ; ;
29;1;1;1;0;0; ; ;
29;1;1;1;0;0; ; ;
29;1;1;1;0;0; ; ;
29;1;1;1;0;0; ; ;
29;1;1;0;1;0; ; ;
29;1;1;0;0;0; ; ;
29;1;1;2;0;0; ; ;
29;1;1;1;0;0; ; ;
29;1;1;1;0;0; ; ;
29;1;1;1;0;0; ; ;
30;1;1;1;0;0; ; ;
30;1;1;2;0;0; ; ;
30;1;1;3;0;0; ; ;
30;1;1;2;0;0; ; ;
30;1;1;2;0;0; ; ;
30;1;1;2;0;0; ; ;
30;1;1;3;0;0; ; ;
30;1;1;3;0;0; ; ;
30;1;1;1;0;0; ; ;
30;1;1;1;0;0; ; ;
30;1;1;1;0;0; ; ;
30;1;1;1;0;0; ; ;
30;1;1;2;0;0; ; ;
30;1;1;1;0;0; ; ;
30;1;1;3;1;0; ; ;
30;1;1;1;0;0; ; ;
30;1;1;1;0;0; ; ;
30;1;1;1;0;0;1; ;
30;1;1;1;0;0; ; ;
31;1;1;3;0;0; ; ;
31;1;1;3;0;0; ; ;
31;1;1;3;0;0; ; ;
31;1;1;1;0;0; ; ;
31;1;1;1;0;0; ; ;
31;1;1;1;0;0; ; ;
31;1;1;1;0;0; ; ;
31;1;1;1;0;0; ; ;
31;1;1;1;0;0; ; ;
31;1;1;1;0;0; ; ;
31;1;1;1;0;0; ; ;
31;1;1;1;0;0; ; ;
31;1;1;2;0;0; ; ;
31;1;1;2;0;0; ; ;
31;1;1;1;0;0; ; ;
32;1;1;0;0;0;1;1;1
32;1;1;1;0;0; ; ;
32;1;1;3;0;0; ; ;
32;1;1;0;0;0; ; ;
32;1;1;2;0;0; ; ;
32;1;1;1;0;0; ; ;
32;1;1;1;0;0; ; ;
32;1;1;1;0;0; ; ;
32;1;1;1;0;0; ; ;
32;1;1;2;1;0; ; ;
32;1;1;0;0;0; ;1;1
32;1;1;2;0;0; ; ;
32;1;1;1;0;0; ; ;
32;1;1;1;0;0; ; ;
33;1;1;2;0;0; ; ;
33;1;1;3;0;0; ; ;
33;1;1;3;0;0; ; ;
33;1;1;2;0;0; ; ;
33;1;1;0;0;0; ; ;
33;1;1;3;0;0; ; ;
33;1;1;1;0;0; ; ;
33;1;1;1;0;0; ; ;
33;1;1;1;0;0; ; ;
33;1;1;1;0;0; ; ;
33;1;1;1;0;0; ; ;
33;1;1;1;0;0; ; ;
33;1;1;0;0;0; ;1;1
33;1;1;2;0;0; ; ;
33;1;1;1;0;0; ; ;
34;1;1;0;0;0; ; ;
34;1;1;1;0;0;1;1;1
34;1;1;3;0;0; ; ;
34;1;1;3;0;0; ; ;
34;1;1;1;0;0; ; ;
34;1;1;1;0;0; ; ;
34;1;1;1;0;0; ; ;
34;1;1;1;0;0; ; ;
34;1;1;1;0;0; ; ;
34;1;1;1;0;0; ; ;
34;1;1;1;0;0; ; ;
34;1;1;1;0;0; ; ;
34;1;1;1;0;0; ; ;
34;1;1;1;0;0; ; ;
34;1;1;1;0;0; ; ;
34;1;1;2;0;0; ; ;
34;1;1;3;1;0; ; ;
34;1;1;1;0;0; ; ;
34;1;1;1;0;0; ; ;
34;1;1;3;0;0; ; ;
35;1;1;0;0;0;1; ;
35;1;1;0;0;0;1;1;1
35;1;1;3;0;0; ; ;
35;1;1;3;0;0; ; ;
35;1;1;3;0;0; ; ;
35;1;1;3;0;0; ; ;
35;1;1;1;0;0; ; ;
35;1;1;1;0;0; ; ;
35;1;1;1;0;0; ; ;
35;1;1;1;0;0; ; ;
35;1;1;1;0;0; ; ;
35;1;1;1;0;0; ; ;
35;1;1;2;0;0; ; ;
35;1;1;3;0;0; ; ;
35;1;1;1;0;0; ; ;
35;1;1;1;0;0; ; ;
35;1;1;1;0;0; ; ;
35;1;1;1;0;0; ; ;
35;1;1;3;0;0; ; ;
35;1;1;2;0;0; ; ;
36;1;1;0;0;0; ; ;
36;1;1;3;0;0; ; ;
36;1;1;3;0;0; ; ;
36;1;1;3;0;0; ; ;
36;1;1;1;0;0; ; ;
36;1;1;1;0;0; ; ;
36;1;1;1;0;0; ; ;
36;1;1;1;0;0; ; ;
36;1;1;1;0;0; ; ;
36;1;1;0;0;0; ; ;
36;1;1;0;0;0;1;1;1
36;1;1;2;0;0; ; ;
36;1;1;3;0;0; ; ;
36;1;1;3;0;0; ; ;
36;1;1;1;0;0; ; ;
37;1;1;0;0;0; ; ;
37;1;1;2;0;0; ; ;
37;1;1;3;0;0; ; ;
37;1;1;3;0;0; ; ;
37;1;1;3;0;0; ; ;
37;1;1;2;0;0; ; ;
37;1;1;1;0;0; ; ;
37;1;1;1;0;0; ; ;
37;1;1;1;0;0; ; ;
37;1;1;1;0;0; ; ;
37;1;1;1;0;0; ; ;
37;1;1;1;0;0; ; ;
37;1;1;1;0;0; ; ;
37;1;1;1;0;0; ; ;
37;1;1;1;0;0; ; ;
37;1;1;2;0;0; ; ;
38;1;1;1;0;0; ; ;
38;1;1;1;0;0; ; ;
38;1;1;3;0;0; ; ;
38;1;1;3;0;0; ; ;
38;1;1;1;0;0; ; ;
38;1;1;0;0;0; ; ;
38;1;1;2;0;0; ; ;
38;1;1;2;0;0; ; ;
[truncated: 15,009 more rows]
